# Supplementary material for: Deciphering inhibitory mechanism of coronavirus replication through host miRNAs-RNA-dependent RNA polymerase interactome
Source: Front Genet. 2022 Aug 26;13:973252. doi: 10.3389/fgene.2022.973252 (PMC9459146; doi:10.3389/fgene.2022.973252)
Supplement: Supplementary file 1 [file DataSheet1.xlsx]

## Sheet: SARS-CoV-2_RdRp_miRNA Target
			mirdb.org		mirbase.org
Target Rank	Target Score	miRNA Name	miRNA Sequence	Seed Location	ID	Score	Evalue
1	97	hsa-miR-302c-5p	UUUAACAUGGGGGUACCUGCUG	592, 844, 1836, 2056, 2143	hsa-miR-302c-5p	110	0.0009
2	93	hsa-miR-302e	UAAGUGCUUCCAUGCUU	1233, 2337	hsa-miR-302e	85	0.091
3	93	hsa-miR-1283	UCUACAAAGGAAAGCGCUUUCU	243, 528, 733, 1053, 1446, 2562	hsa-miR-1283	110	0.0009
4	93	hsa-miR-5003-5p	UCACAACAACCUUGCAGGGUAGA	5, 486, 2321	hsa-miR-5003-5p	115	0.0003
5	91	hsa-miR-4708-5p	AGAGAUGCCGCCUUGCUCCUU	2346	hsa-miR-4708-5p	105	0.002
6	90	hsa-miR-302d-3p	UAAGUGCUUCCAUGUUUGAGUGU	1233, 2337	hsa-miR-302d-3p	115	0.0003
7	90	hsa-miR-302c-3p	UAAGUGCUUCCAUGUUUCAGUGG	1233, 2337	hsa-miR-302c-3p	115	0.0003
8	90	hsa-miR-302b-3p	UAAGUGCUUCCAUGUUUUAGUAG	1233, 2337	hsa-miR-302b-3p	115	0.0003
9	90	hsa-miR-302a-3p	UAAGUGCUUCCAUGUUUUGGUGA	1233, 2337	hsa-miR-302a-3p	115	0.0003
10	89	hsa-miR-297	AUGUAUGUGUGCAUGUGCAUG	477, 701, 1958, 2480	hsa-miR-297	105	0.002
11	87	hsa-miR-1265	CAGGAUGUGGUCAAGUGUUGUU	2648	hsa-miR-1265	110	0.0009
12	86	hsa-miR-520e-3p	AAAGUGCUUCCUUUUUGAGGG	1233, 2337	hsa-miR-520e-3p	105	0.002
13	86	hsa-miR-520d-3p	AAAGUGCUUCUCUUUGGUGGGU	1233, 2337	hsa-miR-520d-3p	110	0.0009
14	86	hsa-miR-520c-3p	AAAGUGCUUCCUUUUAGAGGGU	1233, 2337	hsa-miR-520c-3p	110	0.0009
15	86	hsa-miR-520b-3p	AAAGUGCUUCCUUUUAGAGGG	1233, 2337	hsa-miR-520b-3p	105	0.002
16	86	hsa-miR-520a-3p	AAAGUGCUUCCCUUUGGACUGU	1233, 2337	hsa-miR-520a-3p	110	0.0009
17	86	hsa-miR-373-3p	GAAGUGCUUCGAUUUUGGGGUGU	1233, 2337	hsa-miR-373-3p	115	0.0003
18	86	hsa-miR-372-3p	AAAGUGCUGCGACAUUUGAGCGU	1233, 2337	hsa-miR-372-3p	115	0.0003
19	85	hsa-miR-936	ACAGUAGAGGGAGGAAUCGCAG	2160	hsa-miR-936	110	0.0009
20	84	hsa-miR-3149	UUUGUAUGGAUAUGUGUGUGUAU	478, 701, 1624, 1959, 2481	hsa-miR-3149	115	0.0003
21	82	hsa-miR-3620-3p	UCACCCUGCAUCCCGCACCCAG	2499	hsa-miR-3620-3p	110	0.0009
22	80	hsa-miR-3133	UAAAGAACUCUUAAAACCCAAU	336, 1317, 2388	hsa-miR-3133	110	0.0009
23	80	hsa-miR-664b-3p	UUCAUUUGCCUCCCAGCCUACA	1656	hsa-miR-664b-3p	110	0.0009
24	80	hsa-miR-579-3p	UUCAUUUGGUAUAAACCGCGAUU	1656	hsa-miR-579-3p	115	0.0003
25	79	hsa-miR-10523-5p	GACAAUGAUGAGAAGACCUGAGGA	750	hsa-miR-10523-5p	120	0.0001
26	79	hsa-miR-26a-2-3p	CCUAUUCUUGAUUACUUGUUUC	348, 1687	hsa-miR-26a-2-3p	110	0.0009
27	79	hsa-miR-26a-1-3p	CCUAUUCUUGGUUACUUGCACG	348, 1687	hsa-miR-26a-1-3p	110	0.0009
28	78	hsa-miR-4501	UAUGUGACCUCGGAUGAAUCA	474, 797	hsa-miR-4501	105	0.002
29	77	hsa-miR-222-5p	CUCAGUAGCCAGUGUAGAUCCU	2161	hsa-miR-222-5p	110	0.0009
30	75	hsa-miR-6832-5p	AGUAGAGAGGAAAAGUUAGGGUC	985	hsa-miR-6832-5p	115	0.0003
31	74	hsa-miR-573	CUGAAGUGAUGUGUAACUGAUCAG	1074, 2768	hsa-miR-573	120	0.0001
32	73	hsa-miR-628-3p	UCUAGUAAGAGUGGCAGUCGA	1197	hsa-miR-628-3p	105	0.002
33	73	hsa-miR-3616-5p	AUGAAGUGCACUCAUGAUAUGU	1074, 2768	hsa-miR-3616-5p	110	0.0009
34	72	hsa-miR-5087	GGGUUUGUAGCUUUGCUGGCAUG	704	hsa-miR-5087	115	0.0003
35	71	hsa-miR-346	UGUCUGCCCGCAUGCCUGCCUCU	407	hsa-miR-346	115	0.0003
36	71	hsa-miR-597-5p	UGUGUCACUCGAUGACCACUGU	451, 2246	hsa-miR-597-5p	110	0.0009
37	70	hsa-miR-2052	UGUUUUGAUAACAGUAAUGU	2399	hsa-miR-2052	100	0.006
38	69	hsa-miR-1298-3p	CAUCUGGGCAACUGACUGAAC	539, 2528	hsa-miR-1298-3p	105	0.002
39	68	hsa-miR-4504	UGUGACAAUAGAGAUGAACAUG	472, 1977	hsa-miR-4504	110	0.0009
40	67	hsa-miR-567	AGUAUGUUCUUCCAGGACAGAAC	477, 1957, 2479	hsa-miR-567	115	0.0003
41	67	hsa-miR-3924	UGUGACAAUAGAGAUGAACAUG	472, 1977	hsa-miR-4504	110	0.0009
42	66	hsa-miR-1277-5p	AAAUAUAUAUAUAUAUGUACGUAU		hsa-miR-1277-5p	120	0.0001
43	66	hsa-miR-3123	CAGAGAAUUGUUUAAUC	264, 983	hsa-miR-3123	85	0.091
44	66	hsa-miR-4754	AUGCGGACCUGGGUUAGCGGAGU	2193	hsa-miR-4754	115	0.0003
45	65	hsa-miR-4275	CCAAUUACCACUUCUUU	229, 445, 1797	hsa-miR-4275	85	0.091
46	65	hsa-miR-3529-3p	AACAACAAAAUCACUAGUCUUCCA	191, 485, 731, 1091, 1968	hsa-miR-3529-3p	120	0.0001
47	65	hsa-miR-651-5p	UUUAGGAUAAGCUUGACUUUUG	178, 1891, 2650	hsa-miR-651-5p	110	0.0009
48	65	hsa-miR-1-5p	ACAUACUUCUUUAUAUGCCCAU	1668, 2187	hsa-miR-1-5p	110	0.0009
49	62	hsa-miR-555	AGGGUAAGCUGAACCUCUGAU	2524, 2632	hsa-miR-555	105	0.002
50	62	hsa-miR-3935	UGUAGAUACGAGCACCAGCCAC	144, 2158	hsa-miR-3935	110	0.0009
51	62	hsa-miR-4422	AAAAGCAUCAGGAAGUACCCA	421	hsa-miR-4422	105	0.002
52	61	hsa-miR-4642	AUGGCAUCGUCCCCUGGUGGCU	615, 2085	hsa-miR-4642	110	0.0009
53	60	hsa-miR-15b-3p	CGAAUCAUUAUUUGCUGCUCUA	1582	hsa-miR-15b-3p	110	0.0009
54	59	hsa-miR-4310	GCAGCAUUCAUGUCCC	627, 1374, 2665	hsa-miR-4310	80	0.25
55	59	hsa-miR-3065-5p	UCAACAAAAUCACUGAUGCUGGA	1035, 1459	hsa-miR-3065-5p	115	0.0003
56	58	hsa-miR-3973	ACAAAGUACAGCAUUAGCCUUAG	240, 1470	hsa-miR-3973	115	0.0003
57	56	hsa-miR-510-3p	AUUGAAACCUCUAAGAGUGGA	1059, 1254, 2329	hsa-miR-510-3p	105	0.002
58	56	hsa-miR-3134	UGAUGGAUAAAAGACUACAUAUU	2533	hsa-miR-3134	115	0.0003
59	55	hsa-miR-181c-3p	AACCAUCGACCGUUGAGUGGAC	1368, 1484, 2166, 2586	hsa-miR-181c-3p	110	0.0009
60	55	hsa-miR-519c-3p	AAAGUGCAUCUUUUUAGAGGAU	1232, 1610, 2150, 2338	hsa-miR-519c-3p	110	0.0009
61	55	hsa-miR-519b-3p	AAAGUGCAUCCUUUUAGAGGUU	1232, 1610, 2150, 2338	hsa-miR-519b-3p	110	0.0009
62	55	hsa-miR-519a-3p	AAAGUGCAUCCUUUUAGAGUGU	1232, 1610, 2150, 2338	hsa-miR-519a-3p	110	0.0009
63	55	hsa-miR-7159-5p	UUCAACAAGGGUGUAGGAUGG	1036, 1337, 1459	hsa-miR-7159-5p	105	0.002
64	55	hsa-miR-4793-5p	ACAUCCUGCUCCACAGGGCAGAGG	1104, 1365	hsa-miR-4793-5p	120	0.0001
65	55	hsa-miR-4483	GGGGUGGUCUGUUGUUG	916	hsa-miR-4483	85	0.091
66	54	hsa-miR-675-3p	CUGUAUGCCCUCACCGCUCA	478, 701, 1959, 2481	hsa-miR-675-3p	100	0.006
67	54	hsa-miR-1293	UGGGUGGUCUGGAGAUUUGUGC	916	hsa-miR-1293	110	0.0009
68	54	hsa-miR-138-2-3p	GCUAUUUCACGACACCAGGGUU	2233	hsa-miR-138-2-3p	110	0.0009
69	54	hsa-miR-4724-3p	GUACCUUCUGGUUCAGCUAGU	441	hsa-miR-4724-3p	102	0.002
70	53	hsa-miR-6757-5p	UAGGGAUGGGAGGCCAGGAUGA	1640	hsa-miR-6757-5p	110	0.0009
71	52	hsa-miR-892c-3p	CACUGUUUCCUUUCUGAGUGGA	598	hsa-miR-892c-3p	110	0.0009
72	52	hsa-miR-4676-3p	CACUGUUUCACCACUGGCUCUU	598	hsa-miR-4676-3p	110	0.0009
73	52	hsa-miR-452-5p	AACUGUUUGCAGAGGAAACUGA	598	hsa-miR-452-5p	110	0.0009
74	52	hsa-miR-548p	UAGCAAAAACUGCAGUUACUUU	167, 2469	hsa-miR-548p	110	0.0009
75	52	hsa-miR-1207-3p	UCAGCUGGCCCUCAUUUC	38, 315	hsa-miR-1207-3p	90	0.039
76	52	hsa-miR-10395-5p	GUGAUGGAGAGCAAUACC	2534	hsa-miR-10395-5p	90	0.039
77	52	hsa-miR-107	AGCAGCAUUGUACAGGGCUAUCA	1156, 1375	hsa-miR-107	115	0.0003
78	52	hsa-miR-103a-3p	AGCAGCAUUGUACAGGGCUAUGA	1156, 1375	hsa-miR-103a-3p	115	0.0003
79	52	hsa-miR-5690	UCAGCUACUACCUCUAUUAGG	159, 1227, 1704	hsa-miR-5690	105	0.002
80	52	hsa-miR-5582-3p	UAAAACUUUAAGUGUGCCUAGG	1007, 1134, 2266, 2791	hsa-miR-5582-3p	110	0.0009
81	51	hsa-miR-17-3p	ACUGCAGUGAAGGCACUUGUAG	789	hsa-miR-17-3	110	0.0009
82	51	hsa-miR-4801	UACACAAGAAAACCAAGGCUCA	1149	hsa-miR-4801	110	0.0009
83	50	hsa-miR-93-5p	CAAAGUGCUGUUCGUGCAGGUAG	1611, 2151	hsa-miR-93-5p	115	0.0003
84	50	hsa-miR-526b-3p	GAAAGUGCUUCCUUUUAGAGGC	1611, 2151	hsa-miR-526b-3p	110	0.0009
85	50	hsa-miR-519d-3p	CAAAGUGCCUCCCUUUAGAGUG	1611, 2151	hsa-miR-519d-3p	110	0.0009
86	50	hsa-miR-20b-5p	CAAAGUGCUCAUAGUGCAGGUAG	1611, 2151	hsa-miR-20b-5p	115	0.0003
87	50	hsa-miR-20a-5p	UAAAGUGCUUAUAGUGCAGGUAG	1611, 2151	hsa-miR-20a-5p	115	0.0003
88	50	hsa-miR-17-5p	CAAAGUGCUUACAGUGCAGGUAG	1611, 2151	hsa-miR-17-5p	115	0.0003
89	50	hsa-miR-106b-5p	UAAAGUGCUGACAGUGCAGAU	1611, 2151	hsa-miR-106b-5p	105	0.002
90	50	hsa-miR-106a-5p	AAAAGUGCUUACAGUGCAGGUAG	1611, 2151	hsa-miR-106a-5p	115	0.0003
91	50	hsa-miR-195-5p	UAGCAGCACAGAAAUAUUGGC	1157, 1376	hsa-miR-195-5p	105	0.002
92	50	hsa-miR-16-5p	UAGCAGCACGUAAAUAUUGGCG	1157, 1376	hsa-miR-16-5p	110	0.0009
93	50	hsa-miR-15b-5p	UAGCAGCACAUCAUGGUUUACA	1157, 1376	hsa-miR-15b-5p	110	0.0009
94	50	hsa-miR-15a-5p	UAGCAGCACAUAAUGGUUUGUG	1157, 1376	hsa-miR-15a-5p	110	0.0009
95	50	hsa-miR-4694-3p	CAAAUGGACAGGAUAACACCU	1049, 1547	hsa-miR-4694-3p	105	0.002
96	50	hsa-miR-7157-5p	UCAGCAUUCAUUGGCACCAGAGA	627, 1374, 2665	hsa-miR-7157-5p	115	0.0003
97	50	hsa-miR-542-3p	UGUGACAGAUUGAUAACUGAAA	473, 1978, 2131	hsa-miR-542-3p	110	0.0009

## Sheet: SARS-CoV_RdRp_miRNA Target
miRNA Name	Gene Symbol	seed location	mi RNA seq
96	hsa-miR-302c-5p	1771, 1991	UUUAACAUGGGGGUACCUGCUG
90	hsa-miR-1248	143, 445	ACCUUCUUGUAUAAGCACUGUGCUAAA
84	hsa-miR-3973	175, 706, 1405	ACAAAGUACAGCAUUAGCCUUAG
83	hsa-miR-1265	2583	CAGGAUGUGGUCAAGUGUUGUU
83	hsa-miR-8081	1519, 1588	CUUGAGUCGUGCCUUUCUGAAUG
80	hsa-miR-556-3p	2104	AUAUUACCAUUAGCUCAUCUUU
80	hsa-miR-3120-3p	126, 257, 420, 1235, 1902	CACAGCAAGUGUAGACAGGCA
80	hsa-miR-664b-3p	1591	UUCAUUUGCCUCCCAGCCUACA
80	hsa-miR-579-3p	1591	UUCAUUUGGUAUAAACCGCGAUU
74	hsa-miR-655-3p	862, 1429, 1954	AUAAUACAUGGUUAACCUCUUU
74	hsa-miR-374c-5p	862, 1429, 1954	AUAAUACAACCUGCUAAGUGCU
73	hsa-miR-302d-5p	238, 529	ACUUUAACAUGGAGGCACUUGC
73	hsa-miR-302b-5p	238, 529	ACUUUAACAUGGAAGUGCUUUC
73	hsa-miR-4698	367	UCAAAAUGUAGAGGAAGACCCCA
73	hsa-miR-6773-3p	1835	ACUGUCACUUCUCUGCCCAUAG
72	hsa-miR-576-5p	2632	AUUCUAAUUUCUCCACGUCUUU
71	hsa-miR-136-3p	877, 2502	CAUCAUCGUCUCAAAUGAGUCU
69	hsa-miR-297	412, 2416, 2751	AUGUAUGUGUGCAUGUGCAUG
68	hsa-miR-1283	178, 970	UCUACAAAGGAAAGCGCUUUCU
67	hsa-miR-4531	2227	AUGGAGAAGGCUUCUGA
67	hsa-miR-320a-5p	142, 446	GCCUUCUCUUCCCGGUUCUUCC
66	hsa-miR-5582-3p	942, 1747, 2201, 2726	UAAAACUUUAAGUGUGCCUAGG
65	hsa-miR-6781-3p	187	UGCCUCUUUUCCACGGCCUCAG
64	hsa-miR-4684-5p	466	CUCUCUACUGACUUGCAACAUA
64	hsa-miR-3152-5p	2356	AUUGCCUCUGUUCUAACACAAG
62	hsa-miR-555	2459, 2567	AGGGUAAGCUGAACCUCUGAU
61	hsa-miR-4793-5p	146, 1039, 1300	ACAUCCUGCUCCACAGGGCAGAGG
61	hsa-miR-937-5p	146, 1039, 1300	ACAUCCUGCUCCACAGGGCAGAGG
61	hsa-miR-4754	1518	GUGAGUCAGGGUGGGGCUGG
59	hsa-miR-4703-5p
59	hsa-miR-4736
59	hsa-miR-675-3p
59	hsa-miR-3617-3p
59	hsa-miR-2682-3p
59	hsa-miR-7848-3p
58	hsa-miR-3942-5p
58	hsa-miR-2052
56	hsa-miR-3667-3p
56	hsa-miR-6515-3p
56	hsa-miR-6891-3p
56	hsa-miR-549a-5p
56	hsa-miR-3134
55	hsa-miR-3650
55	hsa-miR-6072
54	hsa-miR-4738-3p
54	hsa-miR-194-5p
53	hsa-miR-107
53	hsa-miR-103a-3p
53	hsa-miR-4291
51	hsa-miR-936
51	hsa-miR-10395-5p
51	hsa-miR-548ar-3p
50	hsa-miR-19b-2-5p
50	hsa-miR-19b-1-5p
50	hsa-miR-19a-5p
50	hsa-miR-3157-5p
50	hsa-miR-223-5p

## Sheet: MERS-CoV_RdRp_miRNA Target
miRNA Name	Gene Symbol	seed location	mi RNA seq
93	hsa-miR-1305	195, 221	UUUUCAACUCUAAUGGGAGAGA
93	hsa-miR-6844	768, 1542, 1875	UUCUUUGUUUUUAAUUCACAG
90	hsa-miR-585-5p	653, 1371, 1709, 1851	CUAGCACACAGAUACGCCCAGA
87	hsa-miR-3065-5p	218, 725, 1869, 1946	UCAACAAAAUCACUGAUGCUGGA
86	hsa-miR-7159-5p	219, 726, 1869, 1947	UUCAACAAGGGUGUAGGAUGG
85	hsa-miR-6871-3p	1708, 1849	CAGCACCCUGUGGCUCCCACAG
83	hsa-miR-381-3p	107, 2783	UAUACAAGGGCAAGCUCUCUGU
83	hsa-miR-300	107, 2783	UAUACAAGGGCAGACUCUCUCU
82	hsa-miR-195-5p	1066, 2606	UAGCAGCACAGAAAUAUUGGC
82	hsa-miR-16-5p	1066, 2606	UAGCAGCACGUAAAUAUUGGCG
82	hsa-miR-15b-5p	1066, 2606	UAGCAGCACAUCAUGGUUUACA
82	hsa-miR-15a-5p	1066, 2606	UAGCAGCACAUAAUGGUUUGUG
81	hsa-miR-6511a-5p	1102	CAGGCAGAAGUGGGGCUGACAGG
81	hsa-miR-1910-3p	1102	GAGGCAGAAGCAGGAUGACA
79	hsa-miR-4477a	507, 1209, 1242, 1970	CUAUUAAGGACAUUUGUGAUUC
77	hsa-miR-5695	257	ACUCCAAGAAGAAUCUAGACAG
75	hsa-miR-5682	654, 1371, 1708, 1850	GUAGCACCUUGCAGGAUAAGGU
74	hsa-miR-4524b-5p	1067, 1827, 2460, 2607	AUAGCAGCAUAAGCCUGUCUC
74	hsa-miR-34b-3p	2027	CAAUCACUAACUCCACUGCCAU
73	hsa-miR-6838-5p	1066, 2606	AAGCAGCAGUGGCAAGACUCCU
73	hsa-miR-497-5p	1066, 2606	CAGCAGCACACUGUGGUUUGU
73	hsa-miR-424-5p	1066, 2606	CAGCAGCAAUUCAUGUUUUGAA
72	hsa-miR-1185-2-3p	2396	AUAUACAGGGGGAGACUCUCAU
72	hsa-miR-1185-1-3p	2396	AUAUACAGGGGGAGACUCUUAU
72	hsa-let-7f-2-3p	2396	CUAUACAGUCUACUGUCUUUCC
71	hsa-miR-4524a-5p	1067, 1827, 2460, 2607	AUAGCAGCAUGAACCUGUCUCA
70	hsa-miR-6715a-3p	209, 934	CCAAACCAGUCGUGCCUGUGG
69	hsa-miR-6715b-3p	210, 935	CUCAAACCGGCUGUGCCUGUGG
67	hsa-miR-323b-5p	347	AGGUUGUCCGUGGUGAGUUCGCA
67	hsa-miR-376a-5p	1351	GUAGAUUCUCCUUCUAUGAGUA
66	hsa-miR-8081	1342	CUUGAGUCGUGCCUUUCUGAAUG
66	hsa-miR-3618	43	UGUCUACAUUAAUGAAAAGAGC
64	hsa-miR-744-3p	1859	CUGUUGCCACUAACCUCAACCU
64	hsa-miR-519e-5p	258	UUCUCCAAAAGGGAGCACUUUC
64	hsa-miR-515-5p	258	UUCUCCAAAAGAAAGCACUUUCUG
63	hsa-miR-9500	2556	AAGGGAAGAUGGUGACCAC
62	hsa-miR-520f-3p	1925, 1976	AAGUGCUUCCUUUUAGAGGGUU
62	hsa-miR-499b-3p	40, 180, 840	AACAUCACUGCAAGUCUUAACA
62	hsa-miR-499a-3p	40, 180, 840	AACAUCACAGCAAGUCUGUGCU
61	hsa-miR-4765	395, 1628	UGAGUGAUUGAUAGCUAUGUUC
60	hsa-miR-6507-5p	437, 1091	GAAGAAUAGGAGGGACUUUGU

## Sheet: BCoV_RdRp_miRNA Target
mirdb.org						ncbi blast	mirbase.org
Target Rank	Target Score	miRNA Name	miRNA Name	Seed location	miRNA Sequence		ID	score	E value
1	98	hsa-miR-6797-3p	submission	762, 2131	UGCAUGACCCUUCCCUCCCCAC	36 sequences	hsa-miR-6797-3p, mmu-miR-7067-3p, hsa-miR-7114-3p	110, 65, 63	9e-04, 4.8, 7.0
2	96	hsa-miR-6076	submission	762, 2131	AGCAUGACAGAGGAGAGGUGG	34 sequences	hsa-miR-6076	105	0.002
3	93	hsa-miR-938	submission	114, 1282	UGCCCUUAAAGGUGAACCCAGU	37 sequences	hsa-miR-938	110	0.0009
4	90	hsa-miR-1305	submission	515, 1733, 2408	UUUUCAACUCUAAUGGGAGAGA	36 sequences	hsa-miR-1305	110	0.0009
5	89	hsa-miR-125b-2-3p	submission	2611, 2732	UCACAAGUCAGGCUCUUGGGAC		hsa-miR-125b-2-3p, mmu-miR-125b-2-3p, mmu-miR-125a-3p, hsa-miR-125b-1-3p, hsa-miR-125a-3p, mmu-miR-125b-1-3p, mmu-miR-344i	110, 91, 68, 68, 68, 68, 66	9e-04, 0.033, 2.7, 2.7, 2.7, 2.7, 4.0
6	88	hsa-miR-196a-1-3p	submission	229, 1027, 1413, 1765, 1940	CAACAACAUUAAACCACCCGA		hsa-miR-196a-1-3p, mmu-miR-196a-1-3p, hsa-miR-196a-5p, mmu-miR-196a-5p	105, 78, 72, 72	0.002, 0.36, 1.1, 1.1
7	85	hsa-miR-6507-5p	submission	731	GAAGAAUAGGAGGGACUUUGU		hsa-miR-6507-5p, hsa-miR-6507-3p	105, 82	0.002, 0.17
8	85	hsa-miR-3145-5p	submission	875, 2660	AACUCCAAACACUCAAAACUCA		hsa-miR-3145-5p, hsa-miR-3145-3p	110, 81	0.0009, 0.22
9	83	hsa-miR-654-5p	submission	1387	UGGUGGGCCGCAGAACAUGUGC		hsa-miR-654-5p, hsa-miR-380-5p	110, 65	9e-04, 4.8
10	83	hsa-miR-541-3p	submission	1387	UGGUGGGCACAGAAUCUGGACU		hsa-miR-541-3p, hsa-miR-6772-3p	110, 72	9e-04, 72
11	80	hsa-miR-4267	submission	2523	UCCAGCUCGGUGGCAC		hsa-miR-4267	80	0.25
12	79	hsa-miR-585-5p	submission	935, 1653	CUAGCACACAGAUACGCCCAGA		hsa-miR-585-5p, hsa-miR-585-3p	110, 86	0.0009, 0.086
13	79	hsa-miR-374a-5p	submission	1047, 1362, 1370	UUAUAAUACAACCUGAUAAGUG		hsa-miR-374a-5p, hsa-miR-374b-5p, hsa-miR-374c-3p, hsa-miR-374c-5p, hsa-miR-374a-3p, hsa-miR-374b-3p	110, 96, 96, 91, 82, 82	9e-04, 0.013, 0.013. 0.033, 0.18, 0.18
14	78	hsa-miR-6513-3p	submission	635	UCAAGUGUCAUCUGUCCCUAG		hsa-miR-6513-3p, hsa-miR-3126-5p	105, 61	0.002, 9.4
15	78	hsa-miR-664b-3p	submission	1628, 2626	UUCAUUUGCCUCCCAGCCUACA		hsa-miR-664b-3p	110	0.0009
16	78	hsa-miR-579-3p	submission	1628, 2626	UUCAUUUGGUAUAAACCGCGAUU		hsa-miR-579-3p, hsa-miR-579-5p	115, 73	3e-04, 0.95
17	78	hsa-miR-6719-3p	submission	2387	UCUGACAUCAGUGAUUCUCCUG		hsa-miR-6719-3p	110	0.0009
18	77	hsa-miR-545-5p	submission	830, 2750	UCAGUAAAUGUUUAUUAGAUGA		hsa-miR-545-5p	110	0.0009
19	77	hsa-miR-374b-5p	submission	1047, 1362, 1370	AUAUAAUACAACCUGCUAAGUG		hsa-miR-374b-5p, hsa-miR-374c-3p, hsa-miR-374c-5p, hsa-miR-374a-5p, hsa-miR-374b-3p, hsa-miR-374a-3p	110, 110, 100, 96, 90, 68	9.00E-04, 9.00E-04, 0.006, 0.013, 0.04, 2.7
20	77	hsa-miR-3065-5p	submission	227, 512, 1025	UCAACAAAAUCACUGAUGCUGGA		hsa-miR-3065-5p, hsa-miR-338-3p, hsa-miR-3529-3p	115, 110, 65	3e-04, 8e-04, 4.4
21	77	hsa-miR-556-3p	submission	2141	AUAUUACCAUUAGCUCAUCUUU		hsa-miR-556-3p, hsa-miR-556-5p	110, 77	9e-04, 0.48
22	75	hsa-miR-4643	submission	757, 2195	GACACAUGACCAUAAAUGCUAA		hsa-miR-4643	110	0.0009
23	75	hsa-miR-4793-5p	submission	911, 1337, 1577	ACAUCCUGCUCCACAGGGCAGAGG		hsa-miR-4793-5p	120	0.0001
24	75	hsa-miR-4439	submission	17	GUGACUGAUACCUUGGAGGCAU		hsa-miR-4439	110	0.0009
25	75	hsa-miR-3136-5p	submission	17	CUGACUGAAUAGGUAGGGUCAUU		hsa-miR-3136-5p, hsa-miR-3136-3p	115, 78	3e-04, 0.36
26	73	hsa-miR-12136	submission	952, 1323	GAAAAAGUCAUGGAGGCC		hsa-miR-12136	90	0.039
27	73	hsa-miR-8063	submission	417, 509, 671, 1443, 2275	UCAAAAUCAGGAGUCGGGGCUU		hsa-miR-8063	110	0.0009
28	72	hsa-miR-6873-3p	submission	263	UUCUCUCUGUCUUUCUCUCUCAG		hsa-miR-6873-3p, hsa-miR-550a-3p, hsa-miR-550b-2-5p, hsa-miR-6739-3p	115, 62, 62, 61	3e-04, 7.8, 7.8, 9.4
29	72	hsa-miR-4282	submission	941, 1002, 1247, 1784	UAAAAUUUGCAUCCAGGA		hsa-miR-4282	90	0.039
30	71	hsa-miR-107	submission	437, 1128, 1347	AGCAGCAUUGUACAGGGCUAUCA		hsa-miR-107, hsa-miR-103a-3p, hsa-miR-103b	115, 106, 106	3e-04, 0.002, 0.002
31	71	hsa-miR-103a-3p	submission	437, 1128, 1347	AGCAGCAUUGUACAGGGCUAUGA		hsa-miR-103a-3p, hsa-miR-103b, hsa-miR-107	115, 115, 106	3e-04, 3e-04, 0.004
32	71	hsa-miR-3193	submission	1334	UCCUGCGUAGGAUCUGAGGAGU		hsa-miR-3193	110	0.0009
33	71	hsa-miR-4691-3p	submission	305, 2016	CCAGCCACGGACUGAGAGUGCAU		hsa-miR-4691-3p, hsa-miR-6794-3p	115, 63	3e-04, 6.4
34	71	hsa-miR-4760-3p	submission	1631, 2244, 2436	AAAUUCAUGUUCAAUCUAAACC		hsa-miR-4760-3p, hsa-miR-4760-5p	110, 91	9e-04, 0.033
35	70	hsa-miR-4268	submission	1571	GGCUCCUCCUCUCAGGAUGUG		hsa-miR-4268	105	0.002
36	69	hsa-let-7c-3p	submission	106, 816, 2678	CUGUACAACCUUCUAGCUUUCC		hsa-let-7c-3p, hsa-let-7a-2-3p, hsa-let-7e-3p	110, 92, 74	9e-04, 0.027, 0.85
37	69	hsa-miR-338-3p	submission	465	UCCAGCAUCAGUGAUUUUGUUG		hsa-miR-338-3p,hsa-miR-3065-5p,hsa-miR-3529-3p	110, 110, 65	9e-04, 9e-04, 4,8
38	69	hsa-miR-1283	submission	2534	UCUACAAAGGAAAGCGCUUUCU		saved as a file
39	68	hsa-miR-936	submission	98, 585	ACAGUAGAGGGAGGAAUCGCAG		hsa-miR-936	110	0.0009
40	67	hsa-miR-487a-3p	submission	505, 667, 823, 1171, 1499, 2268	AAUCAUACAGGGACAUCCAGUU		hsa-miR-487a-3p,hsa-miR-487b-3p,hsa-miR-376a-3p,hsa-miR-376b-3p	110, 83, 63, 63	9e-04, 0.15, 7.0, 7.0
41	67	hsa-miR-154-3p	submission	505, 667, 823, 1171, 1499, 2268	AAUCAUACACGGUUGACCUAUU		hsa-miR-154-3p,hsa-miR-323b-3p,hsa-miR-369-3p,hsa-miR-655-3p,hsa-miR-323a-3p	110, 72, 69, 69, 62	9e-04, 1.3, 2.2, 2.2, 8.5
42	67	hsa-miR-4288	submission	596	UUGUCUGCUGAGUUUCC		hsa-miR-4288,hsa-miR-221-3p	85, 71	0.091, 1.3
43	66	hsa-miR-1250-3p	submission	2411, 2624	ACAUUUUCCAGCCCAUUCA		hsa-miR-1250-3p	95	0.014
44	66	hsa-miR-7853-5p	submission	119, 327, 1566	UCAAAUGCAGAUCCUGACUUC		hsa-miR-7853-5p,hsa-miR-12124	105, 61	0.002, 9.4
45	66	hsa-miR-105-5p	submission	119, 327, 1566	UCAAAUGCUCAGACUCCUGUGGU		hsa-miR-105-5p	115	0.0003
46	66	hsa-miR-548p	submission	399, 2071	UAGCAAAAACUGCAGUUACUUU		saved as a file
47	66	hsa-miR-7159-5p	submission	513	UUCAACAAGGGUGUAGGAUGG		hsa-miR-7159-5p	105	0.002
48	65	hsa-miR-487b-5p	submission	642	GUGGUUAUCCCUGUCCUGUUCG		hsa-miR-487b-5p,hsa-miR-487a-5p,hsa-miR-655-5p	110, 83, 69	9e-04, 0.15, 2.2
49	65	hsa-miR-487a-5p	submission	642	GUGGUUAUCCCUGCUGUGUUCG		saved as a file
50	65	hsa-miR-1248	submission	494	ACCUUCUUGUAUAAGCACUGUGCUAAA		hsa-miR-1248,hsa-miR-101-5p	135, 63	7e-06, 7.3
51	65	hsa-miR-4774-3p	submission	997	AUUGCCUAACAUGUGCCAGAA		hsa-miR-4774-3p	105	0.002
52	64	hsa-miR-15b-5p	submission	438, 1129, 1348	UAGCAGCACAUCAUGGUUUACA		hsa-miR-15b-5p	110	0.0009
53	64	hsa-miR-567	submission	947, 1889	AGUAUGUUCUUCCAGGACAGAAC		hsa-miR-567	115	0.0003
54	63	hsa-miR-4696	submission	2589	UGCAAGACGGAUACUGUCAUCU		hsa-miR-4696	110	0.0009
55	62	hsa-miR-302d-5p	submission	1293, 1824, 2548	ACUUUAACAUGGAGGCACUUGC		saved as file
56	62	hsa-miR-302b-5p	submission	1293, 1824, 2548	ACUUUAACAUGGAAGUGCUUUC		saved as file
57	61	hsa-miR-6884-3p	submission	2736	CCCAUCACCUUUCCGUCUCCCCU		hsa-miR-6884-3p,hsa-miR-6759-3p,hsa-miR-6835-3p	115, 68, 63	3e-04, 2.5, 6.4
58	61	hsa-miR-190a-3p	submission	254, 2666	CUAUAUAUCAAACAUAUUCCU		hsa-miR-190a-3p,hsa-miR-190b-3p,hsa-miR-190a-5p	105, 77, 75	0.002, 0.44, 0.65
59	61	hsa-miR-222-5p	submission	99, 585	CUCAGUAGCCAGUGUAGAUCCU		hsa-miR-222-5p	110	0.0009
60	60	hsa-miR-6835-3p	submission	2121	AAAAGCACUUUUCUGUCUCCCAG		hsa-miR-6835-3p,hsa-miR-378c,hsa-miR-6884-3p,hsa-miR-5010-3p	115, 63, 63, 61,	3e-04, 6.4, 6.4, 9.4
61	60	hsa-miR-6851-3p	submission	1283	UGGCCCUUUGUACCCCUCCAG		hsa-miR-6851-3p	105	0.002
62	60	hsa-miR-195-5p	submission	438, 1129, 1348	UAGCAGCACAGAAAUAUUGGC		hsa-miR-195-5p,hsa-miR-16-5p,hsa-miR-16-2-3p	105, 87, 86	0.002, 0.065, 0.079
63	60	hsa-miR-16-5p	submission	438, 1129, 1348	UAGCAGCACGUAAAUAUUGGCG		hsa-miR-16-5p	110	0.0009
64	60	hsa-miR-15a-5p	submission	438, 1129, 1348	UAGCAGCACAUAAUGGUUUGUG		hsa-miR-15a-5p	110	0.0009
65	60	hsa-miR-513b-5p	submission	472, 775, 2733	UUCACAAGGAGGUGUCAUUUAU		hsa-miR-513b-5p,hsa-miR-513c-5p,hsa-miR-513a-5p	110, 92, 81	9e-04, 0.027, 0.22
66	60	hsa-miR-4504	submission	2229	UGUGACAAUAGAGAUGAACAUG		hsa-miR-4504	110	0.0009
67	59	hsa-miR-200a-3p	submission	2716	UAACACUGUCUGGUAACGAUGU		hsa-miR-200a-3p,hsa-miR-141-3p	110, 96	9e-04, 0.013
68	59	hsa-miR-141-3p	submission	2716	UAACACUGUCUGGUAAAGAUGG		hsa-miR-141-3p, hsa-miR-200a-3p	110, 96	9e-04, 0.013
69	58	hsa-miR-4804-3p	submission	867, 1404, 2030	UGCUUAACCUUGCCCUCGAAA		hsa-miR-4804-3p, hsa-miR-4804-5p	105, 73	0.002, 0.95
70	58	hsa-miR-548x-3p	submission	2083, 2381	UAAAAACUGCAAUUACUUUC		save as file
71	58	hsa-miR-548aj-3p	submission	2083, 2381	UAAAAACUGCAAUUACUUUUA		saved as file
72	58	hsa-miR-4803	submission	683, 1807, 2026	UAACAUAAUAGUGUGGAUUGA		hsa-miR-4803, hsa-miR-497-3p	105, 64	0.002, 5.3
73	57	hsa-miR-4772-5p	submission	2501	UGAUCAGGCAAAAUUGCAGACU
74	57	hsa-miR-494-3p	submission	1030, 1715, 2104	UGAAACAUACACGGGAAACCUC
75	57	hsa-miR-5088-5p	submission	570	CAGGGCUCAGGGAUUGGAUGGAGG
76	57	hsa-miR-1284	submission	2199	UCUAUACAGACCCUGGCUUUUC
77	55	hsa-miR-1298-5p	submission	1974	UUCAUUCGGCUGUCCAGAUGUA
78	55	hsa-miR-493-5p	submission	105, 2679	UUGUACAUGGUAGGCUUUCAUU
79	55	hsa-miR-548j-3p	submission	2083, 2381	CAAAAACUGCAUUACUUUUGC
80	55	hsa-miR-548aq-3p	submission	2083, 2381	CAAAAACUGCAAUUACUUUUGC
81	55	hsa-miR-548am-3p	submission	2083, 2381	CAAAAACUGCAGUUACUUUUGU
82	55	hsa-miR-548ah-3p	submission	2083, 2381	CAAAAACUGCAGUUACUUUUGC
83	55	hsa-miR-548ae-3p	submission	2083, 2381	CAAAAACUGCAAUUACUUUCA
84	55	hsa-miR-4766-3p	submission	2073, 2333	AUAGCAAUUGCUCUUUUGGAA
85	54	hsa-miR-1825	submission	871	UCCAGUGCCCUCCUCUCC
86	53	hsa-miR-6838-5p	submission	438, 1129, 1348	AAGCAGCAGUGGCAAGACUCCU
87	53	hsa-miR-497-5p	submission	438, 1129, 1348	CAGCAGCACACUGUGGUUUGU
88	53	hsa-miR-424-5p	submission	438, 1129, 1348	CAGCAGCAAUUCAUGUUUUGAA
89	53	hsa-miR-6512-5p	submission	656, 663, 2138	UACCAUUAGAAGAGCUGGAAGA
90	53	hsa-miR-4679	submission	2232	UCUGUGAUAGAGAUUCUUUGCU
91	53	hsa-miR-4677-3p	submission	2232	UCUGUGAGACCAAAGAACUACU
92	52	hsa-miR-5692c	submission	528, 1370, 2239	AAUAAUAUCACAGUAGGUGUAC
93	52	hsa-miR-5692b	submission	528, 1370, 2239	AAUAAUAUCACAGUAGGUGU
94	52	hsa-miR-3133	submission	223, 320, 1328, 2564	UAAAGAACUCUUAAAACCCAAU
95	52	hsa-miR-3529-3p	submission	228, 1026, 1412	AACAACAAAAUCACUAGUCUUCCA
96	51	hsa-miR-4724-5p	submission	15, 1305	AACUGAACCAGGAGUGAGCUUCG
97	51	hsa-miR-21-3p	submission	706, 1015, 1681, 1756	CAACACCAGUCGAUGGGCUGU
98	51	hsa-miR-7150	submission	1612	CUGGCAGGGGGAGAGGUA
99	50	hsa-miR-548z	submission	2084, 2381, 2644	CAAAAACCGCAAUUACUUUUGCA
100	50	hsa-miR-548h-3p	submission	2084, 2381, 2644	CAAAAACCGCAAUUACUUUUGCA
101	50	hsa-miR-548d-3p	submission	2084, 2381, 2644	CAAAAACCACAGUUUCUUUUGC
102	50	hsa-miR-548bb-3p	submission	2084, 2381, 2644	CAAAAACCAUAGUUACUUUUGC
103	50	hsa-miR-548ac	submission	2084, 2381, 2644	CAAAAACCGGCAAUUACUUUUG
